# Supplementary material for: Identification, function validation and haplotype analysis of salt-tolerant genes of lectin receptor kinase gene family in sorghum (Sorghum bicolor L.)
Source: Front Genet. 2024 Oct 15;15:1464537. doi: 10.3389/fgene.2024.1464537 (PMC11518778; doi:10.3389/fgene.2024.1464537)
Supplement: Supplementary file 3 [file Table1.xls]

## Sheet: Sheet1
	Datasheet1: Physical properties of all SbLLRLK proteins
	protein length	moleclar weight	isoelectric points	Hydrophilicity coefficient		cds length		Speculative Protein localization
SORBI_3001G032400	721	77373.4	6.36	-0.07		2163		nucleus
SORBI_3001G073800	759	81183.8	5.6	-0.038		2277		Cell membrane, nucleus
SORBI_3001G074800	644	69593.6	6.12	0.074		1932		Cell membrane, nucleus
SORBI_3001G074900	679	73386.6	5.96	0.059		2037		Chloroplasts Cytoplasm, nucleus
SORBI_3001G075000	683	74462.2	6.08	0.006		2049		Cell membrane, nucleus
SORBI_3001G236900	679	73213.9	6.73	0.067		2037		Cell membrane, nucleus
SORBI_3001G237000	702	75766.2	5.97	0.007		2106		Cell membrane, nucleus
SORBI_3001G237100	687	74423.5	6.15	-0.025		2061		Cell membrane, nucleus
SORBI_3001G310800	677	73695.5	8.08	0.068		2031		Cell membrane, nucleus
SORBI_3001G315600	678	72951.4	6.72	0.083		2034		Cell membrane, nucleus
SORBI_3002G024000	717	77448.7	6.11	-0.065		2151		Cell membrane, nucleus
SORBI_3002G024100	696	76005.6	5.45	-0.058		2088		Cell membrane, nucleus
SORBI_3002G024200	685	74874.5	6.19	-0.061		2055		Cell membrane, nucleus
SORBI_3002G024300	480	53466.5	7.79	-0.131		1440		Cell membrane, nucleus
SORBI_3002G025000	698	75880.6	5.47	-0.104		2094		Cell membrane, nucleus
SORBI_3002G025100	656	73555.1	6.18	-0.086		1968		Cell membrane, nucleus
SORBI_3002G025700	672	75048	6.32	-0.083		2016		Cell membrane, nucleus
SORBI_3002G107800	573	63339.6	6.87	-0.022		1719		Cell membrane, nucleus
SORBI_3002G107900	671	74263.6	6.18	-0.051		2013		Cell membrane, nucleus
SORBI_3002G345100	687	76786.2	6.54	-0.208		2061		Cell membrane, nucleus
SORBI_3002G350800	684	74651.2	6.21	0.024		2052		Cell membrane, nucleus
SORBI_3002G350901	682	74544.2	6.37	0.011		2046		Cell membrane, nucleus
SORBI_3003G265300	669	71815	6.15	0.05		2007		Cell membrane, nucleus
SORBI_3004G132400	707	76576.9	6.03	0.105		2121		Cell membrane, nucleus
SORBI_3004G262500	755	81487.8	5.92	-0.162		2265		Cell membrane, nucleus
SORBI_3005G181200	719	77872	5.36	-0.119		2157		Cell membrane, nucleus
SORBI_3006G158200	675	73819.6	7.32	0.021		2025		Chloroplasts Cytoplasm, nucleus		IV.1
SORBI_3006G158266	691	75221.3	6.56	0.059		2073		Cell membrane, nucleus
SORBI_3006G192900	708	77592.4	8.27	-0.2		2124		Cell membrane, nucleus
SORBI_3007G038100	663	73805.3	8.48	-0.179		1989		Cell membrane, nucleus
SORBI_3007G038200	668	74328.1	6.22	-0.041		2004		Chloroplasts Cytoplasm, nucleus
SORBI_3007G206700	738	78450.6	6.56	-0.049		2214		Cell membrane, nucleus
SORBI_3007G206800	793	86464.1	6.34	-0.147		2379		Cell membrane, nucleus
SORBI_3008G007200	636	70400.6	6.35	-0.027		1908		Cell membrane, nucleus
SORBI_3008G013800	743	79932.7	5.92	-0.158		2229		Cell membrane, nucleus
SORBI_3008G067500	739	79850	5.73	-0.117		2217		Cell membrane, nucleus
SORBI_3008G139600	693	74492.5	8.77	-0.059		2079		Cell membrane, nucleus
SORBI_3009G026800	787	80468.3	5.92	0.001		2361		Chloroplasts Cytoplasm, nucleus
SORBI_3009G236200	577	64183.4	6.02	-0.103		1731		Cell membrane, nucleus
SORBI_3009G236300	630	69778.8	6.31	-0.085		1890		Cell membrane, nucleus
SORBI_3010G119300	703	74494.8	6.81	0.023		2109		Cell membrane, nucleus
SORBI_3010G124700	688	74739.1	6.48	-0.024		2064		Cell membrane, nucleus
SORBI_3010G124800	635	69076	6.42	0.008		1905		Cell membrane, nucleus
SORBI_3010G126800	509	56369.4	8.76	-0.012		1527		Cell membrane, nucleus
SORBI_3010G126900	587	65317.7	6.23	-0.018		1761		Cell membrane, nucleus
SORBI_3010G127200	668	74204.7	5.96	-0.089		2004		Cell membrane, nucleus
SORBI_3010G127300	672	74669.9	7.95	-0.072		2016		Cell membrane, nucleus
SORBI_3010G182800	707	77032.3	5.48	-0.21		2121		Cell membrane, nucleus

## Sheet: sheet2
					Datasheet 2:Duplication analyses of the SbLLRLK genes in sorghum and the syntenic analysis of LLRLK genes between rice and sorghum. SORBI_3004G304700 was marked in red.
					Tandem	21585
					Dispersed	11766
					Singleton	6837
					WGD or segment	4866
					Proximal	2056
					Sorghum	Rice	Sorghum	barely	Sorghum	wheat
					SORBI_3004G262500	Os02t0712600-01	SORBI_3002G350901	HORVU.MOREX.r3.2HG0131680.1	SORBI_3001G032300	TraesCS5A02G484600.1
					SORBI_3007G206700	Os08t0514000-00	SORBI_3008G067500	HORVU.MOREX.r3.6HG0608990.1	SORBI_3001G075000	TraesCS5D02G416100.1
					SORBI_3001G315600	Os10t0533800-00	SORBI_3007G206700	HORVU.MOREX.r3.7HG0680850.1	SORBI_3002G024300	TraesCS5D02G416100.1
					SORBI_3008G139600	Os12t0574700-00			SORBI_3004G262500	TraesCS6A02G277600.1
					SORBI_3001G032300	Os03t0823000-01			SORBI_3004G262500	TraesCS6B02G305600.1
					SORBI_3004G132400	Os02t0298200-01			SORBI_3004G262500	TraesCS6D02G258200.1
					SORBI_3001G237100	Os10t0441900-01			SORBI_3007G206700	TraesCS7A02G249200.1
					SORBI_3001G236900	Os10t0442000-01			SORBI_3007G206700	TraesCS7B02G141900.1
					SORBI_3002G350901	Os07t0575700-01			SORBI_3008G067500	TraesCS4B02G106000.1
					SORBI_3004G304700	Os02t0640500-019(OsSIT1)			SORBI_3008G067500	TraesCS4D02G102700.1
					SORBI_3006G158200	Os02t0640500-01
					SORBI_3002G107800	Os07t0283050-00
					SORBI_3002G350800	Os07t0575600-02
					SORBI_3002G025700	Os07t0132500-01
					SORBI_3002G107900	Os07t0283125-00
					SORBI_3002G024200	Os03t0772600-01
					SORBI_3001G075000	Os03t0772600-01
					SORBI_3002G024100	Os07t0130200-01
					SORBI_3002G345100	Os07t0569550-00
					SORBI_3003G316400	Os01t0779300-01
					SORBI_3009G026800	Os05t0125200-01
					SORBI_3010G119300	Os06t0285400-01

## Sheet: sheet3
		Datasheet 3: The PCR primers used in the experiment
	GFPF	accatggtagatctgactagtATGGGGCAGACCGATCGCAAGC
	GFPR	tgctcaccatcctaggactagtGAGATATTGCCAGCTACGGC
	F	ATGCATGTTAACCTCAGCAA
	R	TCTTGGTGCAGGGATGTCA
	SbCYPF	GTATCTGTGCTCGCCGTCTCT
	SbCYPR	TTCACCCAACTCCTCAACCCC
	hygf	TCTTTGCCCTCGGACGAGT
	hygr	CTGAACTCACCGCGACGTC
	Q304F	GTTTTGCATCAGAGCCGGG
	Q304R	CAGTCGCGCAAGATGAGCAC
	nbactinF	AAG ATA CTC ACA GAA AGA GGC TAC TC
	nbactinR	GGG AGC TAA TGC AGT AAT TTC CTT

## Sheet: sheet4
Datasheet 4:the expression levels of SbLLRLK genes under different treatment.
		300mM NaCl	ABA	Heat	Drought	PEG
SORBI_3001G032400		-0.259591	1.7055			0.681505
SORBI_3001G073800		-6.28054	-0.774601	-2.126	0.173475	1.70291
SORBI_3001G074800		2.63667	0.197081	-2.126	0.106807	1.34508
SORBI_3001G074900		-0.333355	NA	NA	0.948327	1.26515
SORBI_3001G075000		-1.61077	0.123572	-0.238169	0.519895	0.61587
SORBI_3001G236900		-1.70387	0.781478	NA	0.808733	0.799944
SORBI_3001G237000		3.60449	0.388903	NA	0.599255	0.501765
SORBI_3001G237100		3.33556	0.698716	0	2.19543	0.834036
SORBI_3001G310800		-2.46737	0.255044	-0.961607	1.99076	-0.0693186
SORBI_3001G315600		3.95788			0.218198
SORBI_3002G024000		-1.28121	0.0729811	-1.45739	-0.240291	0.761351
SORBI_3002G024100		-0.188567	-0.0392016	-0.671227	NA	0.52261
SORBI_3002G024200		1.81308	-0.492803	0	NA	1.17387
SORBI_3002G024300		0.194735	-0.955528	0	0	2.05078
SORBI_3002G025000		-7.82794	-0.789002	-3.66373	-0.725042	1.64885
SORBI_3002G025100		0.472385	-1.39019	0	-1.45037	-0.0529485
SORBI_3002G025700		-3.27647	0.627686	-1.74906	0	0.264268
SORBI_3002G107800		2.60545	-0.484812	0.883328	1.09645	0.155934
SORBI_3002G107900		11.0769	-0.547791	0.922283	1.77064	0.480356
SORBI_3002G345100		-3.22013	-0.265919	0		-0.034299
SORBI_3002G350800		-0.360847	0.41441	0		0.253259
SORBI_3002G350901		-1.02539	0.320289	-1.65436	-0.0417035	0.317851
SORBI_3003G265300		3.30756		-0.48119	-0.0366001
SORBI_3004G132400		0.121932	0.540439	1.49546	-0.631411	0.506675
SORBI_3004G262500		-3.83752	0.254883	-0.555873	0.403248	0.565741
SORBI_3005G181200		-5.88895	-0.800705	-0.0504488	-1.35672	1.36392
SORBI_3006G158200		6.31862	0.360638	3.45544	1.08217	0.226437
SORBI_3006G158266		5.45449	0.00743673	-3.33606	0.381042	0.490189
SORBI_3006G192900		3.54261	-0.371065	-0.129746	2.00128	0.295545
SORBI_3007G038100		-2.53508		0.316135	0.161285
SORBI_3007G038200		-1.90213		-2.96262	0.917521
SORBI_3007G206700		1.6548	-0.163384	-0.277019	0.0156306	-0.655306
SORBI_3007G206800		1.42678	0.0069722	-0.367667	-0.0920172	-0.0444831
SORBI_3008G007200		-1.69645	0.173623	0		0.91312
SORBI_3008G013800		-3.58106	-0.260383	0.484867	0.81128	0.247903
SORBI_3008G067500		-1.83605	1.20935	0.906418	0.265614	1.06394
SORBI_3008G139600		-1.16088	-0.0540945	-0.0800874	0.880375	0.184318
SORBI_3009G026800		0.266737	0.403931	3.45548		0.0578089
SORBI_3009G236200		4.595	0.396486	0		0.492576
SORBI_3009G236300		6.03064	0.53238	0.778298	0.558232	1.06299
SORBI_3010G119300		0	0.063142	-0.292847	-1.51801	-0.545512
SORBI_3010G124700		3.5637	0.584159	2.14292	0.949432	0.287895
SORBI_3010G124800		0.418841	-0.0801701	-1.70485	0.754431	0.276103
SORBI_3010G126800		0	1.11836	-0.263243	1.10515	0.558147
SORBI_3010G126900		-1.4213	0.10085	0.500777	1.00219	0.928666
SORBI_3010G127200		-4.67743	NA	NA	NA	NA
SORBI_3010G127300		-6.2631	NA	NA	NA	NA
SORBI_3010G182800		-1.25329	-0.413283	0.552716	0.692975	1.23375
SORBI_3004G304700		11.3921	0		0	0

## Sheet: Sheet5
cultivar name	haplotype
btx623	H001
chinese 4	H001
is12661	H001
is36143	H001
is929	H001
leoti	H001
PI329311	H001
pi53608	H001
rio 4	H001
Iriouncci	H001
tx2783	H001
tx436	H001
sweet 1	H001
sweet 2	H001
sweet 3	H001
sweet 4	H001
sweet 5	H001
1383-2	H001
V4b	H001
sweet 1302	H001
fh159	H001
jinza 22	H001
jinza 5	H001
jinza 12	H001
ji2731	H001
pi532566	H002
is19953	H002
PI525695	H002
austri	H002
is8525	H002
grassal	H003
Noet:the cultival jinza5 is derived from 1383 and V4b,the sequences of SORBI_3004G304700 of jinza12 and jinza 22 were confirmed by PCR. The whole genome sequences of other cultivars can be find in the SorghumBase(https://ftp.sorghumbase.org/release-current/fasta/) wibsite.

## Sheet: Sheet6
motif1	cloacin-df13
motif2	colicin-e1
motif3	colicin-ia
motif4	colicin-ib
motif5	reca
motif6	recn
motif7	sula
motif8	umu-operon
motif9	uvra
motif10	uvrb

## Sheet: Sheet7
					Datasheet7: the RNA-seq data and genome data used in this study
					The accession number used for RNA-seq analysis under different stress conditions can be found in the GEO database (https://www.ncbi.nlm.nih.gov/geo/). All of the datasets can be retrieved from the GEO database with the following accession numbers.
						stress conditions	accession
						salt	GSE140928
						drought	GSE152143
						heat	GSE48205
						ABA	GSE30249
						PEG	GSE50464
					The whole genome resequencing data of different sorghum cultivars used for haplotype analysis can be downloaded from the SorghumBase database (https://ftp.sorghumbase.org/release-current/fasta/) with the corresponding accession numbers.
					cultivar name	accession
					btx623	sorghum_bicolor
					chinese 4	sorghum_chineseamber
					is12661	sorghum_is12661
					is36143	sorghum_is36143
					is929	sorghum_is929
					leoti	sorghum_leoti
					PI329311	sorghum_pi329311
					pi53608	sorghum_pi536008
					rio 4	sorghum_rio
					Iriouncci	sorghum_riouncci
					tx2783	sorghum_tx2783
					tx436	sorghum_tx436
					ji2731	sorghum_ji2731
					pi532566	sorghum_pi532566
					is19953	sorghum_is19953
					PI525695	sorghum_pi525695
					austri	sorghum_austrcf317961
					is8525	sorghum_is8525
					grassal	sorghum_grassl
					sweet1	sorghum_s3691
					sweet2	sorghum_r93194522
					sweet3	sorghum_pi655972
					sweet4	sorghum_pi229841
					sweet5	sorghum_tx430
					fh159	sorghum_pi297155
					sweet1302	sorghum_pi510757
					1383	sorghum_353
					v4b	sorghum _pi506069
